# Supplementary material for: High-resolution mapping of fluoroquinolones in TB rabbit lesions reveals specific distribution in immune cell types
Source: eLife. 2018 Nov 14;7:e41115. doi: 10.7554/eLife.41115 (PMC6249001; doi:10.7554/eLife.41115)
Supplement: Figure 3—source data 1. [file elife-41115-fig3-data1.xlsx]

## Sheet: Sheet1
Histology and drug abundance parameters in the 35 regions of intersts, used for the covariate search
Region of interest (ROI)	% Histiocytes (macrophages and foamy macrophages)	% Lymphocytes	% Necrosis	% Neutrophils	% Epithelial/stromal cells	distance to outer edge of granuloma divided by total distance from edge to caseum (1)	distance from edge of granuloma (pixel)	distance from edge of granuloma (um)	Moxifloxacin abundance (ion /internal standard ion counts)
									mean	sd
1	0	0	1	0	0	1	2246.53	3227.14	0.00402603	0.00232691
2	0	0	1	0	0	1	2551.24	3664.85	0.00402642	0.0040341
3	0.2	0.4	0.05	0.05	0.3	0.623571	1732.83	2489.21	0.00984386	0.00415634
4	0.4	0.5	0	0	0.1	0.239538	648.444	931.49	0.02191	0.00614883
5	0.7	0.25	0	0	0.05	0.24827	946.708	1359.95	0.0224927	0.00709414
6	0.4	0.1	0	0	0.5	0.0973105	513.061	737.012	0.0223606	0.00631004
7	0.15	0	0.8	0.05	0	0.664899	2688.11	3861.47	0.00572712	0.00554417
8	0.35	0.5	0	0	0.15	0.780322	3940.83	5661	0.0099487	0.00388735
9	0.7	0.1	0.05	0.05	0.1	0.795202	2501.65	3593.62	0.0112368	0.00408544
10	0.9	0	0	0.05	0.05	0.562763	934.768	1342.79	0.0228445	0.00802089
11	0.95	0	0	0	0.05	0.27902	866.995	1245.44	0.0310698	0.00944336
12	0.2	0	0.75	0.05	0	0.417746	1584.73	2276.46	0.0047469	0.00911575
13	0.25	0.7	0	0	0.05	0.463079	1588.54	2281.94	0.0120813	0.00408245
14	0.1	0.65	0	0.05	0.2	0.758217	3075.37	4417.77	0.00759783	0.00316926
15	0.15	0.7	0	0	0.15	0.790677	4397.31	6316.73	0.00709379	0.00431722
16	0.75	0.1	0.05	0.1	0	0.961561	5205.57	7477.8	0.0114459	0.00489965
17	0	0	1	0	0	1	4329.12	6218.79	0.00361475	0.00455897
18	0	0	1	0	0	1	3651.87	5245.91	0.00471809	0.00706461
19	0.6	0.2	0.05	0.05	0.1	0.886976	2512.56	3609.29	0.0142943	0.00692222
20	0.15	0.7	0	0	0.15	0.790616	2596.55	3729.95	0.00820266	0.00342783
21	0.6	0.35	0	0	0.05	0.305572	1036.45	1488.87	0.0269825	0.00791895
22	0.3	0.6	0	0	0.1	0.0794966	258.488	371.318	0.0212107	0.00585367
23	0.7	0.15	0	0	0.15	0.202219	390.692	561.229	0.0228021	0.00676524
24	0.05	0.4	0.05	0	0.5	0.630409	917.039	1317.33	0.0109326	0.00467805
25	0.4	0.3	0.3	0	0	0.863777	1189.88	1709.26	0.00976544	0.0100679
26	0.5	0.2	0	0	0.3	0.0926528	360	517.14	0.0214102	0.0078346
27	0.1	0.8	0	0	0.1	0.520737	651.988	936.581	0.00944518	0.00554936
28	0.35	0.05	0.5	0.1	0	0.727267	1257.43	1806.29	0.0106837	0.0067744
29	0.5	0.15	0.05	0	0.3	0.75182	974.589	1400	0.010525	0.00525126
30	0.9	0.1	0	0	0	0.304964	429.325	616.725	0.0180853	0.00848113
31	0.1	0	0.9	0	0	0.845219	986.631	1417.3	0.00834675	0.0104742
32	0.2	0.3	0	0	0.5	0.339441	366.344	526.253	0.00980297	0.00411594
33	0.8	0.05	0	0.05	0.1	0.722232	955.489	1372.56	0.0154645	0.00602047
34	0.25	0.25	0.05	0.05	0.4	0.6518	781.383	1122.46	0.010261	0.0052628
35	0.6	0.2	0	0	0.2	0.265223	312	448.188	0.0193632	0.00676231
	(1) method to measure the distance ratio is described in Figure supplement 6
