# Supplementary material for: High-resolution mapping of fluoroquinolones in TB rabbit lesions reveals specific distribution in immune cell types
Source: eLife. 2018 Nov 14;7:e41115. doi: 10.7554/eLife.41115 (PMC6249001; doi:10.7554/eLife.41115)
Supplement: Figure 3—source data 2. [file elife-41115-fig3-data2.xlsx]

## Sheet: Spearman r
	Spearman
		% Histiocytes	% Lymphocytes (and plasma cells)	% Necrotic cells	% Neutrophils	% Epithelial/stroma	ratio distance	distance	MXF relative abundance
	% Histiocytes		-0.0762541	-0.512032	0.199511	0.0651816	-0.451659	-0.385481	0.836461
	% Lymphocytes (and plasma cells)	-0.0762541		-0.589928	-0.235477	0.564186	-0.272559	-0.113334	0.123671
	% Necrotic cells	-0.512032	-0.589928		0.243209	-0.528107	0.697663	0.489313	-0.664344
	% Neutrophils	0.199511	-0.235477	0.243209		-0.116118	0.223772	0.314577	-0.0511697
	% Epithelial/stroma	0.0651816	0.564186	-0.528107	-0.116118		-0.40993	-0.39205	0.272781
	ratio distance	-0.451659	-0.272559	0.697663	0.223772	-0.40993		0.814997	-0.719602
	distance	-0.385481	-0.113334	0.489313	0.314577	-0.39205	0.814997		-0.622873
	MXF relative abundance	0.836461	0.123671	-0.664344	-0.0511697	0.272781	-0.719602	-0.622873
	Spearman p values
		% Histiocytes	% Lymphocytes (and plasma cells)	% Necrotic cells	% Neutrophils	% Epithelial/stroma	ratio distance	distance	MXF relative abundance
	% Histiocytes		0.663289	0.00166481	0.250534	0.709885	0.00645763	0.0222017	3.91038e-10
	% Lymphocytes (and plasma cells)	0.663289		0.000191713	0.173279	0.000415599	0.113176	0.516834	0.479069
	% Necrotic cells	0.00166481	0.000191713		0.159181	0.00111127	3.19248e-06	0.00285347	1.34962e-05
	% Neutrophils	0.250534	0.173279	0.159181		0.506518	0.196277	0.0656931	0.770347
	% Epithelial/stroma	0.709885	0.000415599	0.00111127	0.506518		0.0144585	0.019844	0.112872
	ratio distance	0.00645763	0.113176	3.19248e-06	0.196277	0.0144585		2.52393e-09	1.10723e-06
	distance	0.0222017	0.516834	0.00285347	0.0656931	0.019844	2.52393e-09		6.44026e-05
	MXF relative abundance	3.91038e-10	0.479069	1.34962e-05	0.770347	0.112872	1.10723e-06	6.44026e-05

## Sheet: Pearson r
		MXF vs % Histiocytes	Moxy vs. % Lymphocytes (and plasma cells)	Moxy vs. % Necrotic cells	Moxy vs. % Neutrophils	Moxy vs. % Epithelial/stroma	Moxy vs. ratio distance	Moxy vs. distance
	Pearson r
	r	0.7568	-0.01595	-0.6108	-0.1765	0.1106	-0.7716	-0.5762
	95% confidence interval	0.5665 to 0.8705	-0.3474 to 0.319	-0.7844 to -0.3484	-0.4814 to 0.1666	-0.2312 to 0.428	-0.8789 to -0.5901	-0.7629 to -0.3007
	R squared	0.5728	0.0002545	0.373	0.03113	0.01222	0.5953	0.332
	P value
	P (two-tailed)	<0.0001	0.9275	<0.0001	0.3106	0.5272	<0.0001	0.0003
	P value summary	****	ns	****	ns	ns	****	***
	Significant? (alpha = 0.05)	Yes	No	Yes	No	No	Yes	Yes
	Number of XY Pairs	35	35	35	35	35	35	35

## Sheet: Sheet3
	Spearman p values
		% Histiocytes	% Lymphocytes (and plasma cells)	% Necrotic cells	% Neutrophils	% Epithelial/stroma	ratio distance	distance	Moxy
	% Histiocytes		0.663289	0.00166481	0.250534	0.709885	0.00645763	0.0222017	3.91038e-10
	% Lymphocytes (and plasma cells)	0.663289		0.000191713	0.173279	0.000415599	0.113176	0.516834	0.479069
	% Necrotic cells	0.00166481	0.000191713		0.159181	0.00111127	3.19248e-06	0.00285347	1.34962e-05
	% Neutrophils	0.250534	0.173279	0.159181		0.506518	0.196277	0.0656931	0.770347
	% Epithelial/stroma	0.709885	0.000415599	0.00111127	0.506518		0.0144585	0.019844	0.112872
	ratio distance	0.00645763	0.113176	3.19248e-06	0.196277	0.0144585		2.52393e-09	1.10723e-06
	distance	0.0222017	0.516834	0.00285347	0.0656931	0.019844	2.52393e-09		6.44026e-05
	Moxy	3.91038e-10	0.479069	1.34962e-05	0.770347	0.112872	1.10723e-06	6.44026e-05
