# Supplementary material for: High-resolution mapping of fluoroquinolones in TB rabbit lesions reveals specific distribution in immune cell types
Source: eLife. 2018 Nov 14;7:e41115. doi: 10.7554/eLife.41115 (PMC6249001; doi:10.7554/eLife.41115)
Supplement: Figure 5—source data 1. [file elife-41115-fig5-data1.xlsx]

## Sheet: FQ in M vs FM individual donors
Source data supporting Figure 5C
The data were analyzed using the Wilcoxon matched-pairs signed rank test (n=7)
		MXF			LVX			GTX
date	Donor	M	FM		M	FM		M	FM
2018-09-16	1	6.56908	14.5393		4.24013	6.35413		4.66382	9.7993
2018-09-29	2	16.124	34.4438		3.83422	12.6374		10.2171	27.0815
2018-09-29	3	26.0663	50.7065		8.44047	15.5351		20.1864	45.3833
2017-04-18	4	20.0694	38.3473		13.3446	13.8147		16.4369	37.6369
2017-04-20	5	9.26217	23.7379		4.11874	9.23462		4.05837	5.05598
2017-05-11	6	4.97416	5.38551		2.51044	3.27598		3.54716	6.08581
2017-06-08	7	5.47547	9.22185		2.49066	5.70814		2.44457	4.27421
